# Supplementary material for: Fecal Microbiota Transplantation Is Associated with Better Survival Compared to Standard of Care in Severe Alcoholic Hepatitis Not Responding to Corticosteroids: A Systematic Review and Meta-Analysis
Source: J Clin Med. 2026 Jul 1;15(13):5131. doi: 10.3390/jcm15135131 (PMC13363518; doi:10.3390/jcm15135131)
Supplement: Supplementary file 1 [file jcm-15-05131-s001.zip]

Archive with 1 entries (1 files):
- jcm-4312916-supplementary.pdf
